# Supplementary material for: Genetic loci associated with prevalent and incident myocardial infarction and coronary heart disease in the Cohorts for Heart and Aging Research in Genomic Epidemiology (CHARGE) Consortium
Source: PLoS One. 2020 Nov 13;15(11):e0230035. doi: 10.1371/journal.pone.0230035 (PMC7665790; doi:10.1371/journal.pone.0230035)
Supplement: S1 Table — (XLSX) [file pone.0230035.s002.xlsx]

## Sheet: Table S1
Table S1. Study participant characteristics for prevalent MI and CHD analysis.
Characteristics/Cohort	AGES	ARIC	CHS	FamHS	FHS	RS	SHIP
N, Total	2953	10760	4132	914	1726	2962	3902
Age, years (mean, sd)	76.41 (5.49)	54.33 (5.7)	72.8 (5.58)	55.55 (10.93)	61.49 (18.08)	69.71 (8.69)	49.12 (15.99)
Male, n (%)	1249 (42.3)	5109 (46.9)	1813 (43.9)	446 (48.80)	770 (44.61)	1381 (46.62)	1964 (50.33)
Hypertension, n (%)	2384 (80.76)	2917 (26.78)	2300 (55.7)	287 (31.4)	773 (44.79)	1543 (53.41)	1991 (51.03)
Diabetes, n (%)	339 (11.49)	955 (8.77)	583 (14.3)	67 (7.52)	221 (12.8)	154 (5.51)	276 (7.07)
Current smoker, n (%)	375 (12.7)	2649 (24.32)	447 (10.8)	105 (12.06)	217 (12.57)	715 (24.59)	1206 (30.91)
Total cholesterol, mg/dL (mean, sd)	217.81 (44.71)	214.9 (40.68)	211.95 (39.34)	209.60 (39.75)	196.12 (37.59)	254.74 (46.77)	222.61 (47.85)
HDL cholesterol, mg/dL (mean, sd)	61.04 (17.19)	50.53 (16.76)	53.83 (15.88)	49.84 (15.00)	51.73 (16.76)	51.24 (14.10)	56.10 (17.04)
Triglyceride, mg/dL (mean, sd)	107.05 (59.06)	137.32 (91.45)	143.99 (79.79)	161.40 (112.11)	143.01 (115.33)	NA	162.85 (127.99)
BMI, kg/m2 (mean, sd)	27.12 (4.4)	27.01 (4.85)	26.34 (4.44)	27.82 (5.05)	27.33 (5.07)	26.22 (3.58)	27.29 (4.76)
Prevalent MI, N cases (%)	366 (12.39)	462 (4.24)	398 (9.6)	94 (10.34)	170 (9.96)	198 (6.68)	143 (3.66)
Prevalent CHD, N cases (%)	663 (22.45)	561 (5.26)	497 (12)	135 (14.77)	265 (15.35)	239 (8.07)	158 (4.05)
