# Supplementary material for: Genetic loci associated with prevalent and incident myocardial infarction and coronary heart disease in the Cohorts for Heart and Aging Research in Genomic Epidemiology (CHARGE) Consortium
Source: PLoS One. 2020 Nov 13;15(11):e0230035. doi: 10.1371/journal.pone.0230035 (PMC7665790; doi:10.1371/journal.pone.0230035)
Supplement: S3 Table — (XLSX) [file pone.0230035.s004.xlsx]

## Sheet: Table S3
Table S3. Low-frequency and rare variants underlying top signals from gene-based analysis for prevalent events.
Outcome	Gene	Variant	Chromosome and Position	Function	MAF	Beta	SE	p-value	AGES			ARIC			CHS			FamHS			FHS			RS			SHIP
									Beta	SE	p-value	Beta	SE	p-value	Beta	SE	p-value	Beta	SE	p-value	Beta	SE	p-value	Beta	SE	p-value	Beta	SE	p-value
MI	TMPRSS5	rs200404888	11:113560969	NS	0.0003	0.6275	1.104	0.5697	NA	NA	NA	0.701751	1.67288	0.674861	0.450374	1.89904	0.812533	0.749208	2.3197	0.746714	NA	NA	NA	NA	NA	NA	NA	NA	NA
		rs201422387	11:113560988	NS	0.0012	0.7232	0.4669	0.1214	-0.75694	1.56287	0.628153	0.525353	0.869011	0.545484	-0.264928	1.58634	0.867365	1.35199	1.21198	0.264628	2.50361	2.31169	0.278799	-0.1894	1.5423	0.902263	1.47968	0.925608	0.10991
		rs201002023	11:113561068	NS	0.0004	-0.0346	1.8817	0.9853	NA	NA	NA	NA	NA	NA	NA	NA	NA	NA	NA	NA	-	-	-	NA	NA	NA	-0.0346264	1.88168	0.985318
		rs201233178	11:113561616	NS	0.0011	1.4674	0.3638	5.489e-05	0.8586	0.771832	0.265958	2.05846	0.579728	0.000384154	1.8249	0.911312	0.0452316	1.10805	1.04438	0.288707	-0.607305	2.31464	0.793032	1.47383	2.3127	0.523945	0.360472	1.56495	0.817827
		rs200417674	11:113565234	NS	0.0001	2.811	1.2145	0.02063	NA	NA	NA	3.03177	1.42411	0.0332636	NA	NA	NA	NA	NA	NA	NA	NA	NA	NA	NA	NA	2.22239	2.32545	0.339234
		rs116913282	11:113565260	NS	0.0012	1.8848	0.4185	6.668e-06	NA	NA	NA	1.7289	0.760588	0.0230193	NA	NA	NA	2.26059	1.43413	0.114961	2.98813	1.09908	0.00655257	1.78738	0.668501	0.00750156	0.469672	1.52487	0.758076
		rs61995945	11:113565353	NS	0.0002	3.0582	1.6354	0.06149	NA	NA	NA	2.15145	2.31124	0.351924	NA	NA	NA	NA	NA	NA	3.96741	2.31445	0.08649414	NA	NA	NA	NA	NA	NA
		rs200507601	11:113566152	NS	0.0001	1.3025	2.3126	0.5733	NA	NA	NA	NA	NA	NA	1.30245	2.31258	0.573296	NA	NA	NA	NA	NA	NA	NA	NA	NA	NA	NA	NA
		rs7939917	11:113568096	NS	8.73e-05	1.7084	2.3105	0.4597	NA	NA	NA	1.7084	2.31049	0.459659	NA	NA	NA	NA	NA	NA	NA	NA	NA	NA	NA	NA	NA	NA	NA
CHD	LDLRAD1	rs141759859	1:54474738	NS	0.0001	2.361	1.3354	0.07706	NA	NA	NA	4.15939	2.31075	0.0718572	0.997627	2.31143	0.666029	NA	NA	NA	NA	NA	NA	NA	NA	NA	1.92286	2.31683	0.406566
		rs150560713	1:54474768	NS	0.0006	1.6913	0.7034	0.0162	NA	NA	NA	1.95597	2.31074	0.39729	1.71861	0.827426	0.0377963	NA	NA	NA	0.865289	2.31333	0.708371	NA	NA	NA	2.03995	2.31703	0.378634
		rs149768061	1:54475967	stop	0.0002	1.7929	1.1384	0.1153	NA	NA	NA	1.20303	1.91024	0.528839	2.11779	1.41766	0.135213	NA	NA	NA	0.506348	0.988399	0.608447	NA	NA	NA	NA	NA	NA
		rs202234131	1:54476060	NS	0.0002	2.4741	0.7615	0.001158	NA	NA	NA	2.95405	1.00637	0.00333158	1.01663	2.31143	0.660064	3.17752	2.35919	0.178022	NA	NA	NA	1.25082	2.31162	0.58844	1.93614	2.33612	0.407227
		rs142900519	1:54477834	NS	0.0002	1.9997	0.979	0.04109	0.0584484	1.89804	0.975434	1.44534	1.8987	0.446522	NA	NA	NA	NA	NA	NA	NA	NA	NA	NA	NA	NA	3.41782	1.43086	0.0169107
		rs12042590	1:54477873	NS	0.0001	0.8561	2.3939	0.7206	NA	NA	NA	NA	NA	NA	NA	NA	NA	NA	NA	NA	NA	NA	NA	NA	NA	NA	0.856074	2.3939	0.720638
		rs76122098	1:54479986	NS	0.0007	1.3966	0.4736	0.003189	NA	NA	NA	1.3692	0.617013	0.026482	1.18482	1.09361	0.278629	NA	NA	NA	0.249758	1.77143	0.887876	2.45134	1.42202	0.0847356	1.90693	2.3421	0.415533
*NS: nonsynonymous
