# Supplementary material for: Genetic loci associated with prevalent and incident myocardial infarction and coronary heart disease in the Cohorts for Heart and Aging Research in Genomic Epidemiology (CHARGE) Consortium
Source: PLoS One. 2020 Nov 13;15(11):e0230035. doi: 10.1371/journal.pone.0230035 (PMC7665790; doi:10.1371/journal.pone.0230035)
Supplement: S4 Table — (XLSX) [file pone.0230035.s005.xlsx]

## Sheet: Table S4
Table S4. Study participant characteristics for incident MI and CHD analysis.
Characteristics/Cohort	AGES	ARIC	CHS	FHS	GeneSTAR	MESA	RS	SHIP	WGHS
N, Total	2485	10317	3635	7342	353	2506	2754	3726	22618
Age, years (mean, sd)	76.3 (5.52)	54.17 (5.68)	72.69 (5.59)	51.46 (15.69)	45.60 (9.12)	62.65(10.24)	69.62 (8.78)	48.35 (15.81)	54.70 (7.11)
Male, n (%)	956 (38.47)	4658 (45)	1475 (40.6)	3229 (43.98)	187 (52.97)	1198(47.81)	1219 (44.26)	1823 (48.93)	0 (0)
Hypertension, n (%)	1945 (78.3)	2653 (26)	1998 (55)	2190 (29.83)	136 (38.53)	967(38.59)	1401 (52.2)	1862 (49.97)	5541 (24.51)
Diabetes, n (%)	262 (10.56)	841 (8)	463 (12.9)	637 (8.68)	26 (7.37)	150(6)	139 (5.39)	233 (6.25)	563 (2.49)
Current smoker, n (%)	316 (12.72)	2505 (24)	400 (11)	1096 (14.93)	101 (28.61)	286(11.44)	679 (25.20)	1188 (31.88)	2642 (11.69)
Total cholesterol, mg/dL (mean, sd)	223.25 (42.09)	214.49 (40.52)	212.55 (39.03)	196.36 (37.20)	224.16 (49.09)	195.98(35.3)	254.96 (46.52)	223.16 (47.64)	211.94 (41.66)
HDL cholesteral, mg/dL (mean, sd)	62.02 (17.22)	51.07 (16.75)	54.77 (15.87)	53.42 (16.32)	50.54 (16.13)	52.39(9.8)	51.88 (14.09)	56.52 (17.07)	53.78 (15.03)
Triglyceride, mg/dL (mean, sd)	105.8 (56.59)	135.65 (90.91)	142.28 (77.03)	127.37 (94.69)	156.67 (105.08)	133.18(90.36)	-	161.17 (127.42)	143.86 (91.81)
BMI, kg/m2 (mean, sd)	27.1 (4.45)	26.95 (4.86)	26.34 (4.51)	27.24 (5.38)	28.29 (5.61)	27.74(5.07)	26.24 (3.61)	27.21 (4.77)	25.90 (4.95)
Incident MI, N cases (%)	239 (9.62)	978 (9.48)	740 (20.4)	206 (2.81)	41 (11.61)	62 (2.47)	262 (9.51)	131 (3.52)	372 (1.64)
Mean MI follow-up years (mean, sd)	8.08 (2.75)	20.06 (5.73)	12.82 (6.6)	9.62 (3.10)	9.15 (6.91)	6.25(1.12)	12.74 (5.9)	10.83 (1.97)	17.49 (3.82)
Incident MI Age, years (mean, sd)	82.86 (6.04)	74.23 (7.19)	82.04 (6.62)	72.92 (13.20)	58.59 (10.58)	70.85(9.98)	77.26 (8.6)	68.31 (11.65)	72.19 (7.38)
Incident CHD, N cases (%)	333 (13.4)	1858 (18.01)	1249 (34.4)	377 (5.13)	99 (28.05)	-	533 (19.35)	-	976 (4.32)
Mean CHD follow-up years (mean, sd)	7.87 (2.89)	19.36 (6.16)	12.4 (6.65)	9.62 (3.10)	11.16 (6.94)	-	12.53 (5.94)	-	17.70 (3.48)
Incident CHD Age, years (mean, sd)	81.09 (6.26)	73.53 (7.45)	82.53 (6.91)	71.63 (12.31)	59.16 (9.45)	-	79.16 (8.77)	-	72.39 (7.17)
