# Supplementary material for: Genetic loci associated with prevalent and incident myocardial infarction and coronary heart disease in the Cohorts for Heart and Aging Research in Genomic Epidemiology (CHARGE) Consortium
Source: PLoS One. 2020 Nov 13;15(11):e0230035. doi: 10.1371/journal.pone.0230035 (PMC7665790; doi:10.1371/journal.pone.0230035)
Supplement: S5 Table — (XLSX) [file pone.0230035.s006.xlsx]

## Sheet: Table S5
Table S5. Low-frequency and rare variants underlying top signals from gene-based analysis for incident events.
Outcome	Gene	Variant	Chromosome and Position	Function*	MAF	Beta	SE	p-value	AGES			ARIC			CHS			FamHS			FHS			GeneSTAR			MESA			RS			SHIP			WGHS
									Beta	SE	p-value	Beta	SE	p-value	Beta	SE	p-value	Beta	SE	p-value	Beta	SE	p-value	Beta	SE	p-value	Beta	SE	p-value	Beta	SE	p-value	Beta	SE	p-value	Beta	SE	p-value
MI	RC3H2	rs201920127	9:125613643	NS	0.000385816	-1.41661	0.71016	0.0460677	NA	NA	NA	-1.41559	0.943183	0.13339	-1.4164	1.72422	0.411378	NA**			NA	NA	NA	NA	NA	NA	-1.41559	4.5619	0.756328	NA	NA	NA	-1.41651	3.63774	0.696985	-1.41978	1.58362	0.369964
		rs180753084	9:125616534	NS	3.58899e-05	-1.41505	1.86911	0.449007	NA	NA	NA	-1.41511	1.97707	0.474138	NA	NA	NA				NA	NA	NA	NA	NA	NA	NA	NA	NA	NA	NA	NA	NA	NA	NA	-1.41452	5.73469	0.805172
		rs200619819	9:125616852	NS	6.28082e-05	0.482913	1.33083	0.716704	NA	NA	NA	-1.9379	4.49185	0.666159	1.10195	1.51409	0.46674				NA	NA	NA	NA	NA	NA	-1.41581	7.2198	0.844531	NA	NA	NA	NA	NA	NA	-1.42142	4.09394	0.728441
		rs141237981	9:125617668	NS	8.07523e-05	-1.41575	2.41345	0.557466	NA	NA	NA	NA	NA	NA	-1.41486	4.78072	0.767267				NA	NA	NA	NA	NA	NA	-1.41634	4.7637	0.766223	NA	NA	NA	NA	NA	NA	-1.41591	3.45319	0.681784
		rs200090982	9:125620270	NS	0.000206367	-1.41545	1.15691	0.221152	-1.41517	4.24124	0.738629	-1.41522	1.57283	0.36823	NA	NA	NA				NA	NA	NA	NA	NA	NA	-1.41586	5.88435	0.809853	NA	NA	NA	-1.41748	4.69875	0.762903	-1.41547	2.16611	0.513458
		rs144714368	9:125620351	NS	0.000385853	-1.43341	0.567191	0.0114975	NA	NA	NA	-1.41675	0.903663	0.116932	-1.41828	0.901781	0.115776				NA	NA	NA	NA	NA	NA	-1.41496	14.0377	0.919712	-1.41671	2.009	0.480696	NA	NA	NA	-1.54114	1.57854	0.328912
		rs201882331	9:125620357	NS	0.000331989	-0.162885	0.718436	0.820641	NA	NA	NA	-1.41519	1.44383	0.327005	0.117027	1.05992	0.912083				NA	NA	NA	-1.43317	3.55969	0.687233	19.4293	7.73683	0.0120297	4.43277	2.84043	0.118618	-1.42229	3.17448	0.654126	-1.44968	2.0049	0.469638
		rs199990103	9:125620949	splicing	8.97247e-05	0.478472	1.25479	0.702969	NA	NA	NA	0.645989	1.30907	0.621678	NA	NA	NA				NA	NA	NA	NA	NA	NA	NA	NA	NA	NA	NA	NA	-1.41779	7.25205	0.845	-1.41636	5.54176	0.798275
		rs200430732	9:125621312	NS	2.69174e-05	-1.41591	2.00414	0.47988	NA	NA	NA	NA	NA	NA	-1.41592	2.19866	0.519579				NA	NA	NA	NA	NA	NA	NA	NA	NA	NA	NA	NA	NA	NA	NA	-1.41588	4.8734	0.77141
		rs199901510	9:125622259	NS	0.000798672	-1.5547	0.463189	0.000789334	-1.41714	1.51173	0.348537	-1.55993	0.725917	0.0316411	-1.96101	1.22996	0.110851				NA	NA	NA	-1.41838	11.0345	0.897721	-1.42109	2.02161	0.482089	-1.41649	1.65257	0.391365	-1.42654	1.61015	0.375635	-1.42668	1.23094	0.246448
		rs138970845	9:125627910	NS	0.000610156	-0.560488	0.476296	0.239289	NA	NA	NA	-1.41779	0.798188	0.0756896	-0.473275	0.756672	0.531664				NA	NA	NA	NA	NA	NA	-1.41979	2.77491	0.608894	2.48753	2.09268	0.234567	-1.41861	3.27651	0.66504	0.514923	1.24948	0.68026
		rs181908559	9:125659569	NS	8.97287e-06	-1.41642	13.2529	0.914887	NA	NA	NA	NA	NA	NA	NA	NA	NA				NA	NA	NA	NA	NA	NA	NA	NA	NA	NA	NA	NA	NA	NA	NA	-1.41642	13.2529	0.914887
		rs78926480	9:125659716	NS	0.000170477	-1.41635	0.802232	0.0774783	NA	NA	NA	-1.41623	1.07047	0.185834	-1.41653	1.66388	0.39458				NA	NA	NA	NA	NA	NA	NA	NA	NA	-1.41699	2.26554	0.531674	-1.41713	4.90654	0.772716	-1.41486	3.45926	0.682534
CHD	ANGPLT4	rs116843064	19:8429323	NS	0.020948	-0.326082	0.065888	7.458e-07	-0.777794	0.261057	0.00288814	-0.545056	0.157439	0.000536169	-0.252267	0.12704	0.0470634	NA***			-1.197	0.446097	0.00729036	0.254174	0.482901	0.598646	1.04863	0.448106	0.0192762	-0.163838	0.197987	0.407943	NA***			-0.153966	0.155954	0.323519
		rs11544610	19:8430886	NS	3.03012e-05	-1.41467	2.01876	0.483453	NA	NA	NA	-1.41467	2.88968	0.624445	NA	NA	NA				NA	NA	NA	NA	NA	NA	NA	NA	NA	NA	NA	NA				-1.41475	5.13621	0.782973
		rs140640857	19:8431155	NS	0.000323239	0.575321	0.575299	0.317292	NA	NA	NA	0.113026	1.05661	0.914813	1.13571	1.08084	0.293365				NA	NA	NA	NA	NA	NA	NA	NA	NA	NA	NA	NA				0.0597768	1.03059	0.953747
		rs77938377	19:8434123	NS	0.00346498	0.055912	0.159439	0.725829	-1.41906	0.844238	0.0927874	0.870271	0.470687	0.0644671	0.0874013	0.228979	0.702683				-0.839179	0.709236	0.236724	-0.644581	0.705863	0.361147	-1.33617	0.759696	0.0786078	1.66019	1.01224	0.10098				0.275191	0.429265	0.521474
		rs201026877	19:8435966	NS	5.0502e-05	-1.41547	0.950291	0.136353	NA	NA	NA	-1.41536	1.47408	0.336972	NA	NA	NA				NA	NA	NA	NA	NA	NA	NA	NA	NA	NA	NA	NA				-1.41463	2.90711	0.626534
		rs148185134	19:8435975	NS	0.000121205	0.370786	1.0176	0.715579	NA	NA	NA	-1.41493	2.8568	0.620398	NA	NA	NA				NA	NA	NA	NA	NA	NA	NA	NA	NA	-1.41621	1.4313	0.322441				1.37956	1.63394	0.398491
		rs35061979	19:8436200	NS	0.000202015	-0.649952	0.691332	0.347143	NA	NA	NA	2.53219	2.11106	0.230338	-1.41633	1.90066	0.456162				NA	NA	NA	NA	NA	NA	-1.41961	2.7975	0.611835	-1.42356	1.07563	0.185683				-1.45498	1.29168	0.259987
		rs143596863	19:8436328	NS	9.09036e-05	-0.05531	0.541447	0.918636	NA	NA	NA	1.19834	1.55553	0.441077	-0.24697	0.876177	0.778041				NA	NA	NA	-0.261693	0.89597	0.770227	-1.4161	5.44476	0.794798	NA	NA	NA				20.5902	8.12637	0.0112849
		rs146875081	19:8436358	NS	2.02062e-05	-3.2192	3.92343	0.411928	NA	NA	NA	NA	NA	NA	NA	NA	NA				NA	NA	NA	NA	NA	NA	-1.41546	7.2881	0.846007	NA	NA	NA				-3.2192	3.92343	0.411928
		rs140744493	19:8436373	NS	0.00333351	0.100534	0.157855	0.524206	-1.41583	1.49761	0.344457	-0.191249	0.399416	0.632065	1.05191	0.37336	0.00484139				0.866629	0.332337	0.00911579	-1.43637	2.14767	0.50362	-1.42525	1.38416	0.303155	-0.604321	0.48619	0.213878				-0.852208	0.378633	0.0244015
*NS: nonsynonymous
**Incident MI gene-based analysis excluded FamHS
***Incident CHD gene-based test excluded FamHS and SHIP-Trend
