# Supplementary material for: Genetic loci associated with prevalent and incident myocardial infarction and coronary heart disease in the Cohorts for Heart and Aging Research in Genomic Epidemiology (CHARGE) Consortium
Source: PLoS One. 2020 Nov 13;15(11):e0230035. doi: 10.1371/journal.pone.0230035 (PMC7665790; doi:10.1371/journal.pone.0230035)
Supplement: S6 Table — (XLSX) [file pone.0230035.s007.xlsx]

## Sheet: Table S6
Table S6. Study participant characteristics for post MI and CHD mortality analysis.
Cohort	AGES	ARIC	CHS	FHS	GeneSTAR	RS
CHD (N Total)	390	1762	807	377	86	329
Age, years (mean, sd)	76.45 (5.7)	54.17 (5.68)	80.86 (6.58)	65.97 (12.37)	48.37 (7.25)	67.66 (7.27)
Male, n (%)	214 (54.9)	4652 (45.09)	419 (51.9)	223 (59.15)	60 (69.77)	206 (62.61)
Hypertension, n (%)	337 (86.4)	2650 (25.69)	497 (61.6)	234 (62.07)	49 (56.98)	189 (58.33)
Diabetes, n (%)	65 (16.7)	838 (8.12)	135 (16.8)	84 (22.28)	15 (17.44)	30 (9.58)
Current smoker, n (%)	54 (13.8)	2502 (24.25)	73 (9)	80 (21.22)	23 (26.74)	100 (30.86)
Total cholesterol, mg/dL (mean, sd)	215.88 (49.8)	214.49 (40.54)	214.31 (37.01)	206.98 (39.37)	237.71 (59.88)	262.99 (44.81)
HDL cholesteral, mg/dL (mean, sd)	56.57 (15.7)	51.07 (16.75)	50.98 (13.28)	46.20 (15.10)	46.60 (14.48)	47.68 (12.44)
Triglyceride, mg/dL (mean, sd)	118.62 (68.8)	135.65 (90.91)	152.34 (81.68)	163.69 (117.66)	178.84 (114.63)	NA
BMI, kg/m2 (mean, sd)	27.28 (4.1)	26.96 (4.86)	26.76 (4.15)	28.50 (5.06)	28.85 (4.80)	26.36 (3.13)
Post MI/CHD mortality, N cases (%)	191 (49.0)	651 (36.9)	648 (80.3)	157 (41.6)	15 (17.44)	198 (60.18)
Mean survival follow-up years (mean, sd)	3.87 (3.36)	17.02 (8.77)	6.51 (5.46)	3.24 (3.44)	9.67 (7.16)	6.6 (5.67)
Post MI/CHD mortality age, years (mean, sd)	80.82 (5.87)	72.37 (9.09)	86.38 (5.66)	76.46 (12.13)	74.59 (8.38)	75.01 (7.56)
