# Supplementary material for: Genetic loci associated with prevalent and incident myocardial infarction and coronary heart disease in the Cohorts for Heart and Aging Research in Genomic Epidemiology (CHARGE) Consortium
Source: PLoS One. 2020 Nov 13;15(11):e0230035. doi: 10.1371/journal.pone.0230035 (PMC7665790; doi:10.1371/journal.pone.0230035)
Supplement: S7 Table — (XLSX) [file pone.0230035.s008.xlsx]

## Sheet: Table S7
Table S7. Prevalent and incident findings in relation to corresponding outcomes
Single Variant Analysis
Findings from	Outcome	Variant	Chr:Pos	Allele 1 / Allele 2	Associated gene	Function	maf	beta	se	p-value
Prevalent MI	All-cause mortality	rs988583	2:198987935	C/A	PLCL1	intronic	0.0134	-0.00217903	0.139759	0.98756
Gene-based Analyses
Findings from	Outcome	Gene			Variants (n)	Test	cMAC	beta	se	p
Prevalent MI	All-cause mortality	TMPRSS5			5	Burden	11.8726	-0.319556	0.369416	0.387022
Prevalent CHD	All-cause mortality	LDLRAD1			3	Burden	7.4999	-0.0609725	0.40662	0.880805
Incident MI	All-cause mortality	RC3H2			7	Burden	8.74533	-0.433258	0.445085	0.330341
Incident CHD	All-cause mortality	ANGPTL4			7	Burden	106.276	-0.0749059	0.111711	0.502519
Incident CHD	All-cause mortality	ANGPTL4			7	SKAT	106.276	-	-	0.810712
Incident MI	Prevalent MI	RC3H2			46	Burden	184.05	0.3604	0.3073	0.2409
Prevalent MI	Incident MI	TMPRSS5			9	Burden	206.026	-0.21438	0.287103	0.455245
Prevalent CHD	Incident CHD	LDLRAD1			7	Burden	102.628	0.334178	0.392715	0.394801
Incident CHD	Incident MI	ANGPTL4			10	Burden	3199.07	-0.20758	0.075775	0.00615475
	All-cause mortality	ANGPTL4			7	Burden	106.276	-0.0749059	0.111711	0.502519
	Prevalent MI	ANGPTL4				Burden	1538.14	-0.1647	0.1128	0.1445
